# Supplementary material for: On-site communication measures as a tool in outdoor recreation management: a systematic map
Source: Environ Evid. 2023 Jul 22;12:14. doi: 10.1186/s13750-023-00305-2 (PMC11378867; doi:10.1186/s13750-023-00305-2)
Supplement: Supplementary file 2 — Additional file 2. Supplement A: Screening process. Supplement B: Eligibility criteria. Supplement C: Full text exclusion. Supplement D: Extracted data records. [file 13750_2023_305_MOESM2_ESM.xlsx]

## Sheet: Supplement A
Screening process
Database searched	Date of search	Search string	Number of results	Duplicates
WoS	2022-02-11	(TS=( "nature-based tourism" OR "nature area*" OR "protected area*" OR forest* OR "open space*" OR park* OR beach* OR backcountry OR "recreation" OR wilderness OR mountain*))	4370			Databases searced from Web of Science Core Collection: Science Citation Index Expanded (SCI-EXPANDED): 1987 – present Social Sciences Citation Index (SSCI): 1987 – present Arts & Humanities Citation Index (AHCI): 1987 – present Emerging Sources Citation Index (ESCI): 2015 – present
		AND
		(TS=(Communicat* OR messag* OR info* OR learn* OR persua* OR interpret* OR educat*))
		AND
		TS=(((change* OR influenc* OR impact* OR guid* OR regulat* OR modify OR Effect*) NEAR/5 behavio*) OR ((change* OR influenc* OR impact* OR guid* OR regulat* OR modify OR Effect*) NEAR/5 experience*) OR ((change* OR influenc* OR impact* OR guid* OR regulat* OR modify OR Effect*) NEAR/5 safe*) OR ((change* OR influenc* OR impact* OR guid* OR regulat* OR modify OR Effect*) NEAR/5 pay*) OR ((change* O…
Scopus	2022-02-11	(TS=( "nature-based tourism" OR "nature area*" OR "protected area*" OR forest* OR "open space*" OR park* OR beach* OR backcountry OR "recreation" OR wilderness OR mountain*))	6841	3334
		AND
		(TS=(Communicat* OR messag* OR info* OR learn* OR persua* OR interpret* OR educat*))
		AND
		TS=(((change* OR influenc* OR impact* OR guid* OR regulat* OR modify OR Effect*) W/5 behavio*) OR ((change* OR influenc* OR impact* OR guid* OR regulat* OR modify OR Effect*) W/5 experience*) OR ((change* OR influenc* OR impact* OR guid* OR regulat* OR modify OR Effect*) W/5 safe*) OR ((change* OR influenc* OR impact* OR guid* OR regulat* OR modify OR Effect*) W/5 pay*) OR ((change* OR influenc* …
Citation Chaser	2022-02-16	9 benchmark papers, backward and forward citation nesting	703	82		Citation chaser uses “The Lens.org” bibliographic database aggregator, which collates content from across 5 bibliographic resources: Microsoft Academic Graph (MAG), CrossRef, CORE, PubMed and PubMedCentral (https://www.lens.org/lens/search/scholar/structured).
Google Scholar	2022-02-11	communication change behaviour behavior outdoor recreation	48, no relevant on page 14
Google Scholar	2022-02-11	communication change behaviour behavior nature based tourism	14, no relevant on page 7	7
Google Scholar	2022-02-11	communication change behaviour behavior visitor management	42, no relevant on page 14	5
Google Scholar	2022-03-16	The three above combined, imported to database	92	39
IRMA	2022-03-17	keywords messaging visitors OR information visitors OR communication visitors OR title visitor experience OR visitor management OR visitor behavior OR messaging visitors OR information visitors	194 (13 relevant after screening)	5

## Sheet: Supplement B
Eligibility criteria: Records were included if they meet the following criteria:
Population: people participating in outdoor recreation including hiking, skiing, guided tours, sport activities, cycling, horseback riding, dog sledding, hunting and/or fishing, mushroom/berry/plant picking, photographing and picnicking as long the activities take place in outdoor areas which are not heavy facilitated, as sporting arenas or within commercial skiing resorts. Examples of natural ar…
Intervention: Any implemented communication measure, both written/printed, visual and oral/audio based on information, learning, persuasion, and interpretation where the wanted outcome is to encourage pro-environmental behavior. In our review, pro-environmental behavior includes proper waste disposal, staying on designated trails, minimizing campfire impacts, respecting and not feeding wildlife, …
Comparator: No communication measure at the same place, but at a different time or in a similar setting or testing the effect of different communication measures at the same place or in similar settings.
Outcome: Changed behavior including both wanted and unwanted behavior based on how it is affecting the environment or people. Because outcomes are typically reported in studies as degrees of impact to behavior and/or observed impacts on the environment we expect primarily quantitative data. Changed behavior should be linked to the intervention, but the methods used and how changed behavior is rep…
Study type: Any primary empirical research study, both observational studies and experimental/intervention studies published as reports or articles. Both quantitative and qualitative data will be included. We anticipate mostly quantitative data, but include recognized methods of qualitative data collection (e.g. interviews, focus groups) and analysis (e.g. thematic analysis, grounded theory). We …

## Sheet: Supplement C
Full text exclusion
Source	Population	Intervention	Comparator	Outcome	Study type	Other reason
Winter, P. L., & Cvetkovich, G. T. (2010). Trust mediates conservation-related behaviors. Ecopsychology, 2(4), 211-219.		X	X		X
Miller, Z. D., Freimund, W., Metcalf, E. C., & Nickerson, N. (2018). Targeting your audience: Wildlife value orientations and the relevance of messages about bear safety. Human Dimensions of Wildlife, 23(3), 213-226.		X	X		X
Van Riper, C. J., Lum, C., Kyle, G. T., Wallen, K. E., Absher, J., & Landon, A. C. (2020). Values, motivations, and intentions to engage in proenvironmental behavior. Environment and Behavior, 52(4), 437-462.			X		X
Heberlein, T. A. (1992). Reducing hunter perception of crowding through information. Wildlife Society Bulletin (1973-2006), 20(4), 372-374.		X		X
White, B. (2006). South Okanagan-Similkameen Conservation Program-Community-Based Social Marketing Project. Environments, 34(1), 55.		X	X		X
Braithwaite, A. M., & Mccool, S. F. (1989). Social influences and backcountry visitor behavior in occupied grizzly bear habitat. Society & Natural Resources, 2(1), 273-283.		X	X		X
Byerly, H., D'Amato, A. W., Hagenbuch, S., & Fisher, B. (2019). Social influence and forest habitat conservation: Experimental evidence from Vermont's maple producers. Conservation Science and Practice, 1(9), e98.	X
Hardeman, G., Font, X., & Nawijn, J. (2017). The power of persuasive communication to influence sustainable holiday choices: Appealing to self-benefits and norms. Tourism Management, 59, 484-493.			X		X
Hockett, K. S., & Hall, T. E. (2007). The effect of moral and fear appeals on park visitors’ beliefs about feeding wildlife. Journal of Interpretation Research, 12(1), 5-27.			X		X
Lalasz, C. B. (2013). Risky Behaviors in Yellowstone National Park: The Potential Role of Decision-Making and Justice on Visitors’ Behavior. Human Dimensions of Wildlife, 18(3), 181-193.		X	X		X
Serenari, C., Leung, Y. F., Attarian, A., & Franck, C. (2012). Understanding environmentally significant behavior among whitewater rafting and trekking guides in the Garhwal Himalaya, India. Journal of Sustainable Tourism, 20(5), 757-772.			X		X
Van Loggerenberg, E., Saayman, M., & Kruger, M. (2015). The influence of interpretation on visitors behaviour in the Kruger National Park.			X		X
Hubschmid, V. E., & Hunziker, M. (2018). Wildlife-responsible behaviour of freeriders in winter - Analysis of the effects of persuasive steering instruments. Naturschutz und Landschaftsplanung.						Not written in English
Boren, L. J., Gemmell, N., & Barton, K. (2008). The role and presence of a guide: preliminary findings from swim with seal programs and land-based seal viewing in New Zealand. Tourism in Marine Environments, 5(2-3), 187-199.		X	X		X
Halstead, J. M., Brown, C. M., Luloff, A. E., & Lindsay, B. E. (1992). Wilderness management through voluntary behavior change: an evaluation of the Pemigewasset Wilderness Management Plan.		X			X
Immoos, U., & Hunziker, M. (2015). The effect of communicative and on-site measures on the behaviour of winter sports participants within protected mountain areas–results of a field experiment. Journal on Protected Mountain Areas Research and Management, 7, 17-25.			X		X
Rodríguez-Rodríguez, D. (2012). Littering in protected areas: a conservation and management challenge–a case study from the Autonomous Region of Madrid, Spain. Journal of Sustainable Tourism, 20(7), 1011-1024.		X	X		X
Fritsche, I., Jonas, E., Kayser, D. N., & Koranyi, N. (2010). Existential threat and compliance with pro-environmental norms. Journal of Environmental Psychology, 30(1), 67-79.	X
Borrie, W. T. (2002). Effective recreation visitor communication strategies: Rock climbers in the Bitterroot Valley, Montana. US Department of Agriculture, Forest Service, Rocky Mountain Research Station.		X	X		X
Burnett, E., Sills, E., Peterson, M. N., & DePerno, C. (2016). Impacts of the conservation education program in Serra Malagueta Natural Park, Cape Verde. Environmental Education Research, 22(4), 538-550.			X		X
Deringer, S. A., Hanley, A. W., Hodges, J. S., & Griffin, L. K. (2020). Improving Ecological Behavior in Outdoor Recreation Through Mindfulness Interventions: A Mixed Methods Inquiry. Journal of Outdoor Recreation, Education and Leadership, 12(2), 149-164.		X	X		X
Powell, R. B., & Ham, S. H. (2008). Can ecotourism interpretation really lead to pro-conservation knowledge, attitudes and behaviour? Evidence from the Galapagos Islands. Journal of sustainable tourism, 16(4), 467-489.		X	X		X
Saunders, R., Weiler, B., Scherrer, P., & Zeppel, H. (2019). Best practice principles for communicating safety messages in national parks. Journal of Outdoor Recreation and Tourism, 25, 132-142.				X
McCool, S. F. (2000). Communicating Minimum Impact Behavior. In Wilderness Science in a Time of Change Conference: Missoula, Montana, May 23-27, 1999 (Vol. 4, No. 15, p. 208). United States Department of Agriculture, Forest Service, Rocky Mountain Research Station.			X		X
Kallgren, C. A., Reno, R. R., & Cialdini, R. B. (2000). A focus theory of normative conduct: When norms do and do not affect behavior. Personality and social psychology bulletin, 26(8), 1002-1012.	X
Tubb, K. N. (2003). An evaluation of the effectiveness of interpretation within Dartmoor National Park in reaching the goals of sustainable tourism development. Journal of sustainable tourism, 11(6), 476-498.			X		X
Baker, J., & McGee, T. K. (2016). Backcountry snowmobilers’ avalanche-related information-seeking and preparedness behaviors. Society & Natural Resources, 29(3), 345-356.		X	X	X	X
Miller, Z. D., Freimund, W., & Blackford, T. (2018). Communication Perspectives About Bison Safety in Yellowstone National Park: A Comparison of International and North American Visitors. Journal of Park & Recreation Administration, 36(1).		X	X	X	X
Halstead, J. M., Brown, C. M., Luloff, A. E., & Lindsay, B. E. (1992). Wilderness management through voluntary behavior change: an evaluation of the Pemigewasset Wilderness Management Plan.			X	X
Tsakakis, E., & Schneider, I. E. (2021). Water-Based Safety Issues and Communication Opportunities. Journal of Park & Recreation Administration, 39(4).		X
Kortenkamp, K. V., Moore, C. F., Miller, E. M., & Truell, K. V. (2021). DANGER! NO HIKING! Risky hiking decisions, framing of normative warning messages, and self-exempting beliefs. Journal of Outdoor Recreation and Tourism, 35, 100415.				X	X
Steckenreuter, A., Harcourt, R., & Möller, L. (2012). Are Speed Restriction Zones an effective management tool for minimising impacts of boats on dolphins in an Australian marine park?. Marine Policy, 36(1), 258-264.		X
Coghlan, A. (2022). Mobilising knowledge: an action design research case study of using technology to safeguard an endangered nature-based tourism attraction. Journal of Sustainable Tourism, 30(9), 2187-2206.		X	X	X	X
Sgalitzer, H. A., Brownlee, M. T., Zajchowski, C., Bricker, K. S., & Powell, R. B. (2016). Modelling travellers’ philanthropy: tourists’ motivations to donate at Sweetwater Chimpanzee Sanctuary. Journal of Ecotourism, 15(1), 1-20.		X	X	X
Manfredo, M. J., & Bright, A. D. (1991). A model for assessing the effects of communication on recreationists. Journal of Leisure research, 23(1), 1-20.		X	X	X	X
Schneider, I. E., Budruk, M., Shinew, K., Wynveen, C. J., Stein, T., VanderWoude, D., ... & Gibson, H. (2021). COVID-19 compliance among urban trail users: Behavioral insights and environmental implications. Journal of Outdoor Recreation and Tourism, 100396.		X	X
Schneider, I. E., Wolfson, J. A., Tarter, W. J., Wynveen, C. J., Budruk, M. S., Gibson, H. J., ... & VanderWoude, D. (2021). Predicting physical distancing on recreational trails during COVID-19. Journal of Outdoor Recreation and Tourism, 100482.		X	X			Same study as another article
Manning, R., Newman, P., Fristrup, K., Stack, D., & Pilcher, E. (2010). A program of research to support management of visitor-caused noise at Muir Woods National Monument. Park Science, 26(3), 54-58.						Same study as a peer reviewed article
Littlefair, C. J. (2004). The effectiveness of interpretation in reducing the impacts of visitors in national parks. Brisbane, Queensland,, Australia: Griffith University.						Same study as a peer reviewed article
Widner, C. J. (1998). Reducing and understanding petrified wood theft at Petrified Forest National Park. Virginia Polytechnic Institute and State University.						Same study as a peer reviewed article
Espiner, S. R. (2001). The phenomenon of risk and its management in natural resource recreation and tourism settings: A case study of Fox and Franz Josef Glaciers, Westland National Park, New Zealand (Doctoral dissertation, Lincoln University).						Same study as a report
Lawhon, B., Taff, B. D., Schwartz, F. G., Miller, Z. D., & Newman, P. (2018). Exploring Visitor Attitudes, Values, and Behaviors Regarding Waste in National Parks. Report Prepared for Subaru of American and the National Park Service. Leave No Trace Center for Outdoor Ethics.						Same study as a peer reviewed article

## Sheet: Supplement D
Extracted data records
See table 1 Description of metadata and themes to be coded for description in Selvaag, S.K., Keller, R., Aas, Ø. et al. On-site communication measures as a tool in outdoor recreation management: a systematic map protocol. Environ Evid 11, 7 (2022). https://doi.org/10.1186/s13750-022-00261-3
Published title	Year of publication	Journal name	DOI (Identification code if available)	Authors	Behavior description(s) (Authors description of the behavior being targeted)	Behavioral category (1=disposing waste properly (e.g. ‘pack in pack out’ or dispose waste in trash cans) 2=channeling use (e.g. hiking on designated trails) 3=minimizing camping impacts (e.g. not damaging trees or use of designated camping and/or campfire areas) 4=respect wildlife (e.g. do not feed or disturb wildlife or maintain safe distance) 5=pay fees and comply with regulations (e.g. no coll…	Study content (1=Experiment (experimental setting) 2=Quasi-experiment (experimental, but more adapted to real life conditions) 3=Observation (real life setting))	Study experimental design (1=Pre- and post-test used 2=Using a control group)	Study measurement (1 = Observation of behavior 2 = Counter 3 = Big data 4 = GPS 5 = Interviews 6 = Focus groups 7 = Thematic qualitative 8 = Intercept survey 9 = Passive survey (e.g. online) 10 = Survey including qualitative components 11 = Assessments of impacts on nature (field survey) 12 = Other methods, explain:)	Other study measurement:	Population category (1 = Mostly locals 2 = Mostly residents within the country 3 = Mostly foreigners 4 = Mix of different visitors 5 = Not stated)	Country study takes place	Geographical scope (1 = Europe 2 = US and Canada 3 = Latin America 4 = Asia 5 = Africa 6 = Oceania 7 = Not stated)	Environment setting category (1 = Forest 2 = Woodland-grassland (Bushland/savannah) 3 = Mountain 4 = Beach 5 = Freshwater (On Lake/river) 6 = Marine (Near/ on the ocean, coral reefs etc.) 7 = Park (open place in a city or town) 8 = Desert 9 = Other setting, please specify: 10 = Not stated)	Protected areas (2 = Taken place in a protected area 1 = Not taken place in a protected area, but similar setting and no big reasons for the results to change drastic if it was conducted in a protected area 0 = Different setting, behavior and/or population than what can appear in protected areas)	Protected area category (IUCN, 1a = Strict Nature Reserve 1b = Wilderness Area 2 = National Park 3 = Natural Monument or Feature 4 = Habitat/Species Management Area 5 = Protected Landscape/Seascape 6 = Protected area with sustainable use of natural resources 7 = Not able to categorize)	Theory/framework category (1 = Norm theory (social norm, norm activation and value-belief-norm) 2 = Cognitive dissonance 3 = Elaboration Likelihood Model 4 = Theory of planned behavior 5 = Self-Determination Theory 6 = Extended Parallel Process Model of Fear Appeals 7 = Motivation Crowding Theory 8 = Maslow’s Hierarchy of Needs 9 = Identity Theory 10 = Moral Foundations Theory 11 = Frame theory 1…	communication measures category (1 = Written 2 = Oral)	Medium written category (1 = Sign 2 = Poster (longer explanation than sign) 3 = Brochure 4 = Digital display 5 = Multimedia/infotainment)	Medium oral category (1 = Person 2 = Soundtrack 3 = multimedia/infotainment)	Message focus category (1 = Feelings/emotions (e.g. pride, fear, appreciation, responsibility) 2 = Education/knowledge (e.g. reliable evidence, certainty, give a solution/outcome, consequence, competence, remove barriers) 3 = Activating existing knowledge/experience (e.g. confirmatory thought, direct experience, prior knowledge) 4 = Feed-back (sign pledge, build personal relationships etc.) 5 = I…
Reducing Children's Littering on a Nature Trail	2010	The Journal of Environmental Education	10.1080/00958964.1975.9941516	David E. La Hart and Jon S. Bailey	littering and picking up litter from others on a trail	1	2	1	12	counting pieces of litter	1	US	2	1	0			1, 2	Booklet	1	1, 2, 4, 7, 9
Visitors' responses to uniformed park employees	1995	Journal of Park and Recreation Administration		TC Swearingen and DR Johnson	off-trail hiking in a major national park in the USA	2	3	2	1, 8		5	US	2	10	2	2		2		1	11
Recreation activities in protected areas: bridging the gap between the attitudes and behaviour of snowshoe walkers	2007	Forest Snow and Landscape Research		Benjamin Freuler and Marcel Hunziker	channel snowshoeing to marked trails	2	3	1	1, 2, 8, 9		2	Switzerland	1	1, 3	2	1		1	1		2, 7 (but not described)
The importance of message framing in rule compliance by visitors during wildlife tourism	2021	Conservation Science and Practice	10.1111/csp2.515	Simplicious J. Gessa and Jessica M. Rothman	visitors are asked to remain 7 m from the endangered apes (Mountain Gorillas) and stay in a cohesive group.	2	3	2	1		3	Uganda	5	1	2	2	1, 11	2		1	1,2, 9, 10, 11
Reducing visitor noise levels at Muir Woods National Monument using experimental management	2010	The Journal of the Acoustical Society of America	10.1121/1.3531803	David W. Stack, Peter Newman, Robert E. Manning and Kurt M. Fristrupa	visitors limit the amount of noise	6	3	2	2, 8, 12	To measure the sound levels in the park, researchers in_x0002_stalled a camouflaged SpectraTM acoustical monitoring system (Sound Technology, Inc., Tampa, FL) approximately 2 m off the main trail in Cathedral Grove.	4	US	2	1	2	0		1	1		The message is not shown, but would say 2 (education) and social (6)
The Impact of Normative Message Types on Off-Trail Hiking	2006	Journal of Interpretation Research		Patricia L. Winter	off-trail hiking	2	3	2	1 (but with cameras), 12	DVD coders	4	US	2	1	2	2	1	1	1		2, 6
Visitor Compliance With Fire Restrictions: An Observational Study Using Verbal Messages and Symbolic Signage	2008	Book: Fire social science research from the Pacific Southwest Research Station: studies supported by National Fire Plan funds		Cohn, S. S., Hendricks, W. W., & Chavez, D. J.	visitor compliance with fire restrictions	3	3	2	1		1	US	2	1	0 (big parking lot, local people who stay the whole day, wildland-urban interface)		1, 3, 6, 10, 11	1, 2	1	1	1, 2, 6, 7, 8, 10
The efficacy of combined educational and site management actions in reducing off-trail hiking in an urban-proximate protected area	2017	Journal of Environmental Management	10.1016/j.jenvman.2017.06.073	Karen S.Hockett, Jeffrey L.Marion and Yu-FaiLeung	Reduce extensive off-trail hiking along a popular trai	2	3	1	1, 8		1	US	2	1, 5 (by a river)	0 (local people)		1, 11	1, 2	1	1	1, 2, 3, 5, 7, 8
Visitor perspectives of risk management in a natural tourism setting: An application of the Theory of Planned Behaviour	2017	Journal of Outdoor Recreation and Tourism	10.1016/j.jort.2017.04.001	Anna Maria Gstaettner, Kate Rodger and Diane Lee	visitors’ reasons for walking across the water-covered sandbar which management had identified as risky	7	3		5		4	Australia	6	6	2	2	4	1	1		1
Using an educational video-briefing to mitigate the ecological impacts of scuba diving	2018	Journal of Sustainable Tourism	10.1080/09669582.2017.1408636	Giglio, V. J., Luiz, O. J., Chadwick, N. E., & Ferreira, C. E	behaviors of scuba divers in terms of their contacts with benthic organisms	4	3	2	1, 8		2	Australia	6	6	2	6	4	2		3	2, 7
Undesignated Trail Management and Messaging Study Report	2016	Report		Lawhon, B., Taff, B. D., & Schwartz, F	reduce use of undesignated trails	2	3	2	1, 8		2	US	2	2	0 (recreation area for everyday)		4	1	1		2
Understanding Park Visitors’ Response to Interventions to Reduce Petrified Wood Theft	2003	Journal of Interpretation Research		Carolyn Widner Ward and Joseph Roggenbuck	theft of petrified wood	5	3	2	1, 5		4	US	2	1	2	2	1, 4, 9, 10	1, 2	1 and pledge	1	1, 2,3, 4,6,7,10 11
The Effectiveness of Signing, Pamphlets and Restoration in Reducing Off-Trampling	1985	Tourism Recreation Research	10.1080/02508281.1985.11014382	Robert Aukerman	reduce off-trail trampling	2	3	1	1, 9		5	US	2	10	2	2		1	1, 3		The message is not shown, but would say 2 (education)
The Evaluation of Litter Behavior Modification in a River Environment	1988	The Journal of Environmental Education,		Wagstaff, Mark C., and Beth E. Wilson	litter collection behavior	1	2	2	7, 12	counting pieces of litter	5	US	2	5 (by a river)	1			2		1	1, 4, 6, 8
Redistributing backcountry use by a behaviorally based communications device	1979	Dissertation Abstracts International		Krumpe, E. E.	reduce uneven distribution of backcountry use	2	3	2	8, 12	Data were collected from subjects’ backcountry camping permits	5	US	2	1	2	2	16 (Recreation Demand Hierarchy)	1	3.4		2, 5, 8, 9
Will they leave what they find? The efficacy of a Leave No Trace education program for youth	2018	Applied Environmental Education & Communication		Forrest Schwartz, B. Derrick Taff, Ben Lawhon, Camilla Hodge, Peter Newman & Ellen Will	Participants’ behavior toward keeping or leaving objects found in nature	5	2	2	1, 8		2	US	2	10	0		4	2		1	2, 6, 7
The effectiveness of two interventions on reducing deer feeding behavior by park visitors	2000	Master thesis		Karen S. Hockett	reduce the feeding of deer by visitors	4	3	2	1,5, 8		2	US	2	1	2	2	3, 4	1	1		1, 6
Wildlife feeding in parks: methods for monitoring the effectiveness of educational interventions and wildlife food attraction behaviors	2008	Human Dimensions of Wildlife	10.1080/10871200802270158	Marion, J. L., Dvorak, R. G., & Manning, R. E.	reduce the feeding of chipmunks by visitors	4	3	1	1, 8		5	US	2	2	2	2	4, 11	1, 2	1	1	1, 2
Reducing Theft of Petrified Wood at Petrified Forest National Park	2000	Journal of Interpretation Research	10.1177/109258720000500101	Widner, C. J., & Roggenbuck, J	reduce the theft of petrified wood	5	3	2	1, 5		4	US	2	1	2	2	1, 2, 9, 10	1	1 and pledge		1,2,3,4,6,7,10,11
The Loop Trail "Quest": Use of a Choice-based Digital Simulation, An Interactive Video, and a Booklet to Communicate and Analyze Decision-making of Park Visitors	2021	Environmental Communication-a Journal of Nature and Culture	10.1080/17524032.2021.1927129	Howard, S., Buttke, D. E., Lovejoy, T. E., Clark, K. A., Ashby, E. J. et al	reduce off-trail walking, dogs off-leash, and littering	1, 2, 8 (dog off-leash)	1		9		1	US	2	1, 5 (by a river)	0 (local people)		1, 9	1, 2	4	3	2, 5, 6, 10
The effect of verbal appeals and incentives on depreciative behavior among youthful park visitors	1987	Journal of Leisure Research	10.1080/00222216.1987.11969679	Gail A. Vander Stoep and James H. Gramann	any activity (such as climbing on monuments) that damaged the park's cultural resources	5	3	2	1 (but with cameras)		5	US	2	7	2	3	1, 16	2		1	1, 2, 4, 9
The use and effect of hazard warning signs Managing visitor safety at Franz Josef and Fox Glaciers	1999	Report		Stephen R. Espiner	reduce non-compliance with access restrictions, and people beyond the rope closure at glaciers	7	3	1	1, 8		3	New Zealand	6	3	2	2		1	1		1, 2
The Influence of Information Signs on Visitor Distribution and Use	1969	Journal o f Leisure Research		Perry J. Brown and John D. Hunt	Distribute visitors more evenly	2	3	1	1, 2		5	US	2	3	1			1	1		Only information 'Drinking water Ahead'
Using visitor observations to predict proper waste disposal: A case study from three US national parks	2020	Current Research in Environmental Sustainability	10.1016/j.crsust.2020.01.001	Timothy J.Mateera, Derrick Taff, Zachary D.Miller and Ben Lawhon	visitor waste disposal	1	3		1		4	US	2	1	2	2		1	1		No focus on the message, but talks about these categories in connection with the results: 1, 2, 5
The development of anti-litter behavior in a forest campground	1972	Journal of applied behavior analysis		Clark, Roger N., Robert L. Burgess, and John C. Hendee	visitor waste disposal	1	2	1	11		5	US	2	1, 4	1	6		2		1	4, 9
The effect of minimum impact education on visitor spatial behavior in parks and protected areas: An experimental investigation using GPS-based tracking	2015	Journal of Environmental Management		Abigail M.Kidd, Christopher Monz, Ashley D'Antonio, Robert E. Manning, Nathan Reigner, Kelly A.Goonan and Charles Jacobi	Encourage visitors to stay on marked trails and minimize off-trail travel	2	3	2	4		4	US	2	3	2	2	4	1, 2	1	1	2, 9, 11
Managing social norms for persuasive impact	2006	Social Influence	10.1080/15534510500181459	Robert B. Cialdini , Linda J. Demaine , Brad J. Sagarin , Daniel W. Barrett , Kelton Rhoads & Patricia L. Winter	Reduce theft of petrified wood	5	2	2	1, 11		4	US	2	1	2	2	1, 11	1	1		1.6
Education to reduce impacts in forest campgrounds	1985	Journal of Forestry	10.1093/jof/83.4.234	Susan S. Oliver, Joseph W. Roggenbuck, Alan E. Watson	reduced tree damage and litter in campsites	1, 3	3	2	9		5	US	2	1	1		3	1, 2	3	1	2, 4
Interpretation reduces ecological impacts of visitors to world heritage site	2008	Ambio		Carolyn Littlefair and Ralf Buckley	reduced noise, litter, and trampling impacts on hiking trails	1, 2, 6	2	2	1, 8, 12	voice recorder	4	Australia	6	1	2	2	3, 4, 16 (Model of Responsible Environmental Behaviour)	2		1	1, 2, 6 ,11
Nudging tourists to donate for conservation: Experimental evidence on soliciting voluntary contributions for coastal management	2019	Journal of Environmental Management		Katherine M.Nelson, StefanPartelow and Achim Schlüter	increase voluntary payments for conservation (donation)	5	3	2	5, 8, 12	donation box	3	Indonesia	4	6	2	2	11, 16 (assimilation–contrast theory and heuristic decision making)	1 (questionaire with a statement about donation and envelope for donation)	3		14 ( Behavioral economics)
Influencing beach littering behaviors through infrastructure design: An in situ experimentation case study	2020	Marine Pollution Bulletin		Michelle E.Portman and David Behar	reduce littering behaviors of beachgoers when applied to beach trash cans	1	3	2	1		4	Israel	1	4	1		11( using colours and figures to raw attention and invited users to interact with the trash can)	1	1		14 (using colours and figures to draw attention and invited users to interact with the trash can)
Leave no trace communication: Effectiveness based on assessments of resource conditions	2020	Journal of Interpretation Research	10.1177/1092587220963523	Nita Settina, Jeffrey L. Marion and Forrest Schwartz	reduce littering, tree damage, and surface disposal of human waste	1 (also human waste), 3	3	2	11		5	US	2	1	1		4	1, 2	2, 3 and pledge	1	1, 2, 4, 11
Managing human activity and tourism impacts: a case study of Zeke's Island Reserve, North Carolina	2006	Tourism in Marine Environments	10.3727/154427306779435201	Herstine, James; Hill, Jeffery; Buerger, Robert	restricting recreation and tourism camping behavior	1, 3	3	1	9		5	US	2	6	2	1a		1	1		14 (only stating no camping, no fires)
Participation in Park Interpretive Programs and Visitors; Attitudes, Norms, and Behavior about Petrified Wood Theft	1997	Thesis		Neemedass Chandool	Reduce theft of petrified wood	5	3	2	1, 8, 9		4	US	2	1	2	2	4 (TRA)	1, 2	1, 2, 3	1, 3	The messages are not shown or talket about
Mitigating Undesignated Trail Use: The Efficacy of Messaging and Direct Site Management Actions in an Urban-Proximate Open Space Context	2018	Environmental Management		F. Schwartz, B. D. Taff, B. Lawhon and D. VanderWoude	mitigating undesignated trail use	2	3	2	1, 8		2	US	2	2	0 (local people)		4	1	1		2
Effect of Personality and Situational Factors on Intentions to Obey Rules in Outdoor Recreation Areas	1995	Journal of Leisure Research		James H. Gramann, Rhonda L. Bonifeld; Yong-geun Kim	1) a dilemma concerning camping at an unauthorized area in a wilderness; 2) a dilemma involving too many vehicles parked at a campsite during a family reunion; 3) a dilemma concerning the use of glass beverage containers at a beach; 4) a dilemma about building an illegal campfire during dry weather conditions; 5) a dilemma concerning a prohibition against wood fires in a backcountry area; and 6) …	1, 2, 3, 5	1	2	9		Students in a classroom	US	2	Classroom	0		16 ( Prosocial behavior theory, protection motivation theory,)	1	Only questionnaire		2, 10
Factors Influencing Behavior in a Boating Speed Zone	2007	Coastal Management	10.1080/08920750601169642	Michael G. Sorice, Richard O. Flamm and Sara McDonald	enhance boater compliance in a boating speed zone	5	3	1	1		5	US	2	6	1		3, 16 (fear appeal)	1	1		3, 10
How to use persuasive communication to encourage visitors to pay park user fees	2013	Tourism Management	10.1016/j.tourman.2013.01.010	A.Steckenreuter and I.D.Wolf	encourage park visitors to pay user fees	5	3	2	10, 12	Counting passes and tickets bought	4	Australia	6	2	2	2	3, 4	1	1		2, 6, 9
Encouraging Safe Wildlife Viewing in National Parks: Effects of a Communication Campaign on Visitors' Behavior	2020	Environmental Communication-a Journal of Nature and Culture	10.1080/17524032.2019.1649291	Katie M. Abrams, Kirsten Leong, Sara Melena & Tara Teel	reduce unsafe distances to wildlife	4	3	1	1		5	US	2	10	2	2	4, 16 (Community-Based Social Marketing)	1, 2	1, 2, 3	1	2, 5, 11
Efficacy and perception of trail use enforcement in an urban natural reserve in San Diego, California	2017	Journal of Outdoor Recreation and Tourism-Research Planning and Management		KeithGreer, Katherine Day and Sarah McCutcheon	curb unauthorized trail uses	2	3	1	1 (but with cameras)		2	US	2	1	2	5	4	2		1	2, 10: The messages are not shown or talket more about.
Pete's story: Interpreting the consequences of risk-taking behavior	2005	Applied Environmental Education and Communication	10.1080/15330150590934525	Danny Parkin and Kim Morris	reduce jumping/diving into natural watercourses	7	3		1, 10		5	Australia	6	6	2	2	11 (but do not mention a specific theory)	1	1		1 , 2, 5
Picking up litter: an application of theory-based communication to influence tourist behaviour in protected areas	2010	Journal of Sustainable Tourism	10.1080/09669581003721281	Terry J. Brown,S am H. Ham and Michael Hughes	increase in litter pickup	1	2	2	1, 8		5	Australia	6	1	2	2	3, 4	1	1		The messages are not shown or talked about
Off the Beaten Track: Messages as a Means of Reducing Social Trail Use at St. Lawrence Islands National Park	2007	Journal of park and recreation administration		Lori E. A. Bradford and Norman McIntyre	mitigating social trail use	2	3	1	1 (but with cameras), 2		2	Canada	2	1	2	2	16 (Attribution theory)	1	1		2, 5
Evaluating a novel sign's impact on whether park visitors enter a dangerous river	2019	Injury epidemiology		Deborah C. Girasek	reduce behaviors that contribute to drowning	7	3	2	1 (but with cameras)		5	US	2	5	2	2	3 (but do not mention it)	1	1		10
Influencing park visitor behavior, a belief based approach	2009	Journal of park and recreation administration		Michael Hughes, Sam H. Ham and Terry Brown	reduce bird feeding and dog off leash	4, 5	3	2	1, 10		1	Australia	6	1	1		4	1	1		2, 6
Managing Visitor Impacts in Parks: A Multi-Method Study of the Effectiveness of Alternative Management Practices	2008	Journal of park and recreation administration		Logan Park, Robert E. Manning, Jeffrey L. Marion, Steven R. Lawson and Charles Jacobi	keep visitors on maintained trails	2	3	2	1, 8		5	US	2	3	1		3 (only mention in discussion)	1, 2	1	1	2
A Test Of Educational Methods To Reduce Boating Disturbance To Harbor Seals	2015	Thesis		Rachel Nicole Solvason	Disturb seals less, keep distance	4	3	2	1 8, 11		5	US	2	6	0		4, 16 (Responisble Environmental Behavior)	1, 2	2	1	2, 8
Assessment of Communication Focused on Human-Black BearConflict at Yosemite National Park	2004	Journal of Interpretation Research		Brenda K. Lackey and Sam H. Ham	proper food storage, actions to take if visitors encounter a bear, and related warnings	4	3	2	1, 5, 8		5	US	2	1	2	2	3, 4	1, 2	Looking at a lot of different information in the study area	Looking at a lot of different information in the study area	The messages are not shown or talked about
An exploratory study of visitor behaviors and resource impacts at Cadillac Mountain, Acadia National Park: Sign comparison study summer 2002	2003	Report		Elizabeth Baldwin and Wilbur LaPage	Stay only on paved trail and solid rock	2	3		1		5	US	2	3	2	2		1	1		2
Can persuasive and demonstrative messages to visitors reduce littering in river beaches?	2016	Waste Management	10.1016/j.wasman.2016.08.028	Ana M.Cingolania, Iván Barberá, Daniel Renison and Fernando R.Barri	reduce littering	1	2	2	12	counting pieces of litter	5	Argentina	3	4	2	5		2		1	2
Comparative Evaluation of the Attention Capture and Holding Power of Novel Signs Aimed at Park Visitors	2010	Journal of Interpretation Research	10.1177/109258721001500103	Troy E. Hall, Sam H Ham and Brenda K. Lackey	Food storage in bear country	7	3	2	1, 5		5	US	2	1	2	6		1	1		1, 2, 5,8
Arrival briefings as an effective interpretation strategy in tourist destinations: The case of Daisetsuzan National Park, Japan	2021	Journal of Outdoor Recreation and Tourism	10.1016/j.jort.2020.100363	Chongbo Fang, Yasuhiro Yamanaka and Gregory Trencher	hiking safety, not drop garbage, stay on designated trail, not feed the animals	1, 2, 4, 7	3	1	1, 5, 8		2	Japan	4	3	2	2		2		1	2
An investigation of visitor behaviour in recreation and tourism settings: a case study of natural hazard management at the Glaciers, Westland National Park, New Zealand	2008	Thesis		D. G. Hayes	proceeding beyond roped safety barriers and disregard of subsequent hazard warnings	7	3	2	1, 2, 5		5	New Zealand	6	3	2	2	4	1	1		14 (only drawings with hazards)
A comparison of the effectiveness of two communication strategies in dispersing wilderness campers	1982	Journal of Leisure Research		Roggenbuck, Joseph W., Berrier, Deborah L.	direct visitors away from a congested wilderness camping area to more lightly used sites.	3	3	2	1		5	US	2	2	2	1b		1, 2	3	1	2,8,9,11
